# Supplementary material for: Synthesis and preliminary structure-activity relationship study of 2-aryl-2H-pyrazolo[4,3-c]quinolin-3-ones as potential checkpoint kinase 1 (Chk1) inhibitors
Source: J Enzyme Inhib Med Chem. 2017 Dec 6;33(1):171–83. doi: 10.1080/14756366.2017.1404592 (PMC6010083; doi:10.1080/14756366.2017.1404592)
Supplement: IENZ_1404592_Supplementary_Material.zip [file IENZ_A_1404592_SM1247.zip]

Archive with 6 entries (6 files):
- IENZ_1404592_Supplementary Material/Video_S1_new.mp4
- IENZ_1404592_Supplementary Material/Video_S2.mp4
- IENZ_1404592_Supplementary Material/Video_S3.mp4
- IENZ_1404592_Supplementary Material/Video_S4.mp4
- IENZ_1404592_Supplementary Material/Video_S5.mp4
- IENZ_1404592_Supplementary Material/Video_S6_new.mp4
